# Supplementary material for: A Randomized Cross-Over Trial Comparing the Effect of Intramuscular Versus Intranasal Naloxone Reversal of Intravenous Fentanyl on Odor Detection in Working Dogs
Source: Animals (Basel). 2019 Jun 22;9(6):385. doi: 10.3390/ani9060385 (PMC6617369; doi:10.3390/ani9060385)
Supplement: Supplementary file 1 [file animals-09-00385-s001.zip]

Archive with 1 entries (1 files):
- animals-492442-supplementary.xlsx
