# Supplementary material for: A Randomized Cross-Over Trial Comparing the Effect of Intramuscular Versus Intranasal Naloxone Reversal of Intravenous Fentanyl on Odor Detection in Working Dogs
Source: Animals (Basel). 2019 Jun 22;9(6):385. doi: 10.3390/ani9060385 (PMC6617369; doi:10.3390/ani9060385)
Supplement: Supplementary file 1 [file animals-09-00385-s001.zip › animals-492442-supplementary.xlsx]

## Sheet: data
PID	naloxone	timepoint	fn	fn_yn
Topper	IM	1	1	1
Topper	IM	2	1	1
Topper	IM	3	0	0
Topper	IM	4	1	1
Topper	IN	1	0	0
Topper	IN	2	1	1
Topper	IN	3	1	1
Topper	IN	4	1	1
Joey	IM	1	0	0
Joey	IM	2	1	1
Joey	IM	3	0	0
Joey	IM	4	0	0
Joey	IN	1	1	1
Joey	IN	2	1	1
Joey	IN	3	0	0
Joey	IN	4	1	1
Scout	IM	1	1	1
Scout	IM	2	2	1
Scout	IM	3	0	0
Scout	IM	4	0	0
Scout	IN	1	2	1
Scout	IN	2	2	1
Scout	IN	3	0	0
Scout	IN	4	3	1
Ammo	IM	1	5	1
Ammo	IM	2	2	1
Ammo	IM	3	3	1
Ammo	IM	4	3	1
Ammo	IN	1	2	1
Ammo	IN	2	1	1
Ammo	IN	3	0	0
Ammo	IN	4	1	1
Ellie	IM	1	0	0
Ellie	IM	2	0	0
Ellie	IM	3	0	0
Ellie	IM	4	1	1
Ellie	IN	1	1	0
Ellie	IN	2	0	0
Ellie	IN	3	0	0
Ellie	IN	4	0	0
Deja	IM	1	0	0
Deja	IM	2	0	0
Deja	IM	3	0	0
Deja	IM	4	1	1
Deja	IN	1	0	0
Deja	IN	2	0	0
Deja	IN	3	1	1
Deja	IN	4	0	0
Roxie	IM	1	0	0
Roxie	IM	2	1	1
Roxie	IM	3	0	0
Roxie	IM	4	1	1
Roxie	IN	1	2	1
Roxie	IN	2	1	1
Roxie	IN	3	1	1
Roxie	IN	4	1	1
Ivey	IM	1	0	0
Ivey	IM	2	0	0
Ivey	IM	3	0	0
Ivey	IM	4	1	1
Ivey	IN	1	0	0
Ivey	IN	2	0	0
Ivey	IN	3	0	0
Ivey	IN	4	0	0
Max	IM	1	0	0
Max	IM	2	0	0
Max	IM	3	0	0
Max	IM	4	0	0
Max	IN	1	0	0
Max	IN	2	0	0
Max	IN	3	0	0
Max	IN	4	0	0
Lucy	IM	1	0	0
Lucy	IM	2	3	1
Lucy	IM	3	2	1
Lucy	IM	4	1	1
Lucy	IN	1	0	0
Lucy	IN	2	0	0
Lucy	IN	3	0	0
Lucy	IN	4	0	0

## Sheet: definitions
PID	dogID
naloxone	intranasal (IN) or intramuscular (IM) naloxoone administration
timepoint	1 = baseline
fn	# of false negatives (passing odor)
fn_yn	if the dog passed odor (1) or not (0)
